# Supplementary material for: Diversity of the Morphometric and Biochemical Traits of Allium cepa L. Varieties
Source: Plants (Basel). 2024 Jun 22;13(13):1727. doi: 10.3390/plants13131727 (PMC11243381; doi:10.3390/plants13131727)
Supplement: Supplementary file 1 [file plants-13-01727-s001.zip]

Archive with 1 entries (1 files):
- plants-3027226-supplementary.xlsx
