# Supplementary material for: Diversity of the Morphometric and Biochemical Traits of Allium cepa L. Varieties
Source: Plants (Basel). 2024 Jun 22;13(13):1727. doi: 10.3390/plants13131727 (PMC11243381; doi:10.3390/plants13131727)
Supplement: Supplementary file 1 [file plants-13-01727-s001.zip › plants-3027226-supplementary.xlsx]

## Sheet: S1
Supplementary table S1. Volatile compounds of Allium samples
Plant organ	Bulb											Leaf blade												p-value
Genotype	WO			ON			OR			OS		WO			ON			OR			OS			GE	PO	GExPO
	Average	St. Dev.		Average	St. Dev.		Average	St. Dev.		Average	St. Dev.	Average	St. Dev.		Average	St. Dev.		Average	St. Dev.		Average	St. Dev.
Organosulfur compounds
propene sulfide	0.221555	0.077675		1.02828	0.0388113		1.2587	0.263974		0.893687	0.0966613	0.725287	0.220523		0.12522	0.00821935		2.05829	0.739434		0.765213	0.0547236		***	ns	***
allyl mercaptan	0.272325	0.076325		1.03578	0.324247		0.98029	0.216014		0.52284	0.0458667	0.822803	0.1289		0.248203	0.0320385		2.24176	0.696146		0.78896	0.0956565		***	*	***
methyl disulfide	0.05676	0.00476		0.178787	0.0621085		0.06789	0.00380462		0.0623833	0.00558575	0.0647533	0.0213053		0	0		0	0		0	0		**	***	***
allyl-n-propyl sulfide	0.063115	0.023045		0.213803	0.0555967		0.219123	0.0147042		0.109483	0.00201083	0.174707	0.0264745		0.10249	0.0934481		0.419927	0.0361831		0.1371	0.0285089		***	**	***
2,5-dimethylthiophene	0.37077	0.05638		1.57259	0.267446		0.711283	0.0191486		0.657033	0.0238882	2.51696	0.506183		0.38978	0.0509253		0.808223	0.145547		0.79509	0.139387		***	**	***
2,4-dimethylthiophene	1.17913	0.085935		2.77318	0.45717		2.45453	0.133356		1.62948	0.114233	5.20029	0.416533		1.27798	0.260343		2.39513	0.561932		2.65064	0.458454		***	***	***
di(1-propenyl) sulfide isomer 1	0	0		0.03385	0.00477799		0.0227267	0.00373888		0.0232333	0.00241711	0.12196	0.0459603		0	0		0.0613733	0.00964803		0.06805	0.00625		**	***	***
di(1-propenyl) sulfide isomer 2	0	0		0.02858	0.00562608		0.0204733	0.00552641		0.01482	0.012944	0.221313	0.0811377		0	0		0.0546633	0.0161004		0.0336	0.00406		***	***	***
trans-1-propenyl methyl disulfide	0.25713	0.06042		1.96159	0.237782		0.360217	0.0372062		0.42604	0.0407532	0.780737	0.0578363		0.0689033	0.0582886		0.301473	0.0344573		0.203887	0.0463624		***	***	***
methyl propyl disulfide	0.11873	0.01783		0.218243	0.0327855		0.167063	0.00928375		0.22168	0.0129921	0.268863	0.061086		0	0		0.0694367	0.0325024		0.0868233	0.0112211		***	***	***
cis-1-propenyl methyl disulfide	1.22122	0.12215		3.09193	0.375171		0.66644	0.0417229		0.681113	0.0605748	1.90056	0.185927		0.121417	0.018573		0.731247	0.0850569		0.568653	0.140324		***	***	***
3,4-dimethylisothiazole	0.099195	0.016575		0.03035	0.00313		0.08676	0.0084243		0.0467267	0.0065389	1.13281	0.295926		0.181523	0.0122884		0.488623	0.0910094		0.3387	0.104954		***	***	***
propyl trans-1-propenyl disulfide	0.4099	0.07706		1.14326	0.195123		0.965977	0.0182717		0.88647	0.0467295	4.30214	0.468857		0.160323	0.01654		0.60575	0.0669669		0.741223	0.147037		***	***	***
trans-dipropenyl disulfide	0.21645	0.04758		0.17021	0.0130089		0.146883	0.0417863		0.179987	0.234214	0.412963	0.0647508		0.108207	0.00247033		0.1512	0.0792134		0.15292	0.172479		*	ns	ns
cis-dipropenyl disulfide	0.103825	0.027975		0.102333	0.0146979		0.0948833	0.052104		0.0889433	0.0914188	0.132627	0.0159061		0.09681	0.0384568		0.125307	0.0896249		0.0969467	0.0841964		ns	ns	ns
2-mercapto-3,4-dimethyl-2,3-dihydrothiophene isomer 1	0.269275	0.087985		1.56973	0.312368		1.29258	0.112226		0.67336	0.0310873	3.23773	0.700438		0.392827	0.0220931		1.87186	0.5584		0.84933	0.29444		***	***	***
methyl propyl trisulfide	0.242505	0.069475		1.67257	0.240001		0.52269	0.0230882		0.531593	0.0546926	0.59973	0.29327		0.313053	0.133127		0.124683	0.164178		0.127377	0.0373876		***	***	***
methyl trans-propenyl trisulfide	0.962575	0.259415		5.33406	0.775657		1.23409	0.102494		0.88548	0.070649	2.23935	0.778566		0.0998	0.047849		0.445277	0.308472		0.403527	0.107436		***	***	***
methyl cis-propenyl trisulfide	1.26106	0.331835		6.70331	1.02355		1.5858	0.162914		1.14652	0.102534	2.85994	0.929107		0.126907	0.00257016		0.75714	0.155288		0.561023	0.159405		***	***	***
2-mercapto-3,4-dimethyl-2,3-dihydrothiophene isomer 2	0.77389	0.2449		2.66894	0.402894		2.32632	0.188778		1.24516	0.0454064	5.59039	1.21875		0.630247	0.0249336		3.78772	1.24963		1.82413	0.589997		***	***	***
dipropyl trisulfide	0.132745	0.006685		0.504247	0.0896353		0.817037	0.0158469		1.11296	0.0548101	0.50067	0.141673		0.0581833	0.00858695		0.117527	0.0307642		0.17472	0.0388506		***	***	***
trans-1-propenyl propyl trisulfide	0.211155	0.052465		4.61836	0.418024		4.54037	0.920153		3.56925	0.269329	2.13492	0.946299		0.129547	0.019343		3.60276	0.363088		0.961587	0.185251		***	***	***
5-methyl-1,2,3,4-tetrathiane	0.18813	0.03414		0.911293	0.0606611		0.345687	0.0344743		0.223173	0.0150228	0.55942	0.175736		0.05872	0.0118501		0.34366	0.0180424		0.315203	0.0488582		***	**	***
Alcohols
isohexyl alcohol	0.54983	0.12232		0.1038	0.0142802		0.172457	0.0258462		0.44409	0.318832	0.633583	1.03038		0.412757	0.36264		0.35391	0.108882		0.27261	0.0755425		ns	ns	ns
1-hexanol	0.64186	0.09303		0	0		0.0320967	0.00332482		0.0423433	0.00146936	0.0386	0.00984907		0.131973	0.0433393		0	0		0	0		***	***	***
1-heptanol	0.80212	0.10526		0.05445	0.0602821		0.0269333	0.00848524		0.04128	0.00132548	0.0431433	0.0142069		0.100393	0.00557945		0.0316967	0.00377468		0.0564467	0.00334312		***	***	***
1-octen-3-ol	2.36487	0.04757		0.868277	0.131207		1.18794	0.0764513		8.18261	0.251158	1.09695	0.258707		4.46944	0.134311		3.08153	0.273772		3.15942	0.424662		***	ns	***
2-ethyl-1-hexanol	0.20996	0.00176		0.166133	0.0261034		0.133887	0.00894991		0.48988	0.0320329	0.254057	0.0579028		1.00312	0.0829354		0.267607	0.0717961		0.43764	0.06158		***	***	***
3,5-octadien-2-ol	0.073755	0.005265		0.03762	0.0140325		0.140857	0.029211		0.22919	0.0101175	0.09186	0.038945		0.421087	0.022417		0.07162	0.00661909		0.12505	0.0330688		***	***	***
2-octenol	0.336055	0.015215		0.14871	0.0184657		0.169867	0.014303		1.25228	0.0656134	0.14261	0.0220044		0.830043	0.0793955		0.476703	0.0308223		0.45088	0.0496001		***	ns	***
1-octanol	0.38203	0.00611		0.20504	0.0294449		0.10817	0.00901599		1.11934	0.0454395	0.287633	0.0938343		0.944803	0.0629612		0.250277	0.0307825		0.337003	0.0604967		***	ns	***
p-ethylphenol	0.673735	0.197545		0.08094	0.0212969		0	0		0	0	0.0387	0.00278		0.09946	0.0108783		0	0		0	0		***	***	***
1-nonanol	1.79207	0.354505		1.14795	0.210055		1.4616	0.12063		2.31981	0.0826816	1.156	0.206712		3.4506	0.386092		3.81279	1.32045		4.65251	0.895969		***	***	**
2-undecanol	0.107105	0.004555		0.0382733	0.0105495		0.0473767	0.0090974		0.0929333	0.0571779	0.653197	0.539531		0.369187	0.0241911		0.27838	0.0968234		0.193067	0.0567651		ns	**	ns
eugenol	11.0711	3.18053		0	0		0	0		0	0	4.41159	1.95107		0	0		0	0		0	0		***	**	***
2-hexyldecanol	0.02644	0.00124		0.04359	0.0210961		0.06347	0.00939993		0.07222	0.0159862	0.0575567	0.0077965		0.15298	0.0277347		0.04376	0.0258981		0.0706	0.0189		***	**	***
Aldehydes
isovaleraldehyde	0.036915	0.007555		0.0278467	0.0176621		0.22116	0.0098151		0.10628	0.0117325	0.159267	0.0651113		0.218347	0.014966		0.04906	0.0114075		0.0939467	0.0293428		ns	*	***
valeraldehyde	0.0248	0.00207		0.0248533	0.0100799		0.1064	0.0135758		0.09841	0.0112754	0.458967	0.180413		0.648893	0.0838979		0.618273	0.0965755		0.529757	0.0752276		ns	***	ns
2-methylvaleraldehyde	0.048435	0.030365		0.05049	0.0169808		0.0551733	0.0283043		0.03238	0.0185901	1.02423	0.250239		0.0707567	0.0287564		0.05987	0.0223642		0.102403	0.0283194		***	***	***
hexanal	0.617925	0.032045		0.450423	0.166011		0.568887	0.0594022		0.93806	0.0306626	0.401467	0.177525		1.14663	0.100937		0.947737	0.0703789		0.943487	0.162624		***	***	***
2-methyl-2-pentenal	0.63175	0.0607		12.861	1.11862		3.41775	0.154117		5.00742	0.193768	10.6811	3.38966		0.380427	0.051665		2.23017	0.652179		1.76325	0.43173		***	**	***
2-hexenal	0	0		0.146623	0.0569052		0.14186	0.0101244		0.0379867	0.00305752	0.266363	0.154035		0.300587	0.0516656		0.612297	0.0619756		0.399563	0.0725269		***	***	**
cis-hept-2-enal	0.660435	0.024855		0.25595	0.0361906		0.247073	0.0192126		2.03497	0.0635171	0.321207	0.0622659		0.0956833	0.00470669		1.06226	0.104533		1.10048	0.063019		***	***	***
benzaldehyde	0.414805	0.077985		0.0403333	0.00702272		0.0589733	0.00460739		0.10265	0.00394015	0.43981	0.233308		0.538003	0.0624515		0.0647533	0.0171712		0.292947	0.0727692		***	***	**
benzeneacetaldehyde	0.285755	0.036005		0.0991833	0.0338388		0.526327	0.0364452		0.465363	0.0224942	0.651613	0.298943		1.23124	0.0780468		0.266137	0.04159		0.645623	0.112736		**	***	***
trans-2-Octenal	0.16733	0.01013		0.09856	0.0149043		0.124597	0.0128662		0.61566	0.0370008	0.192477	0.0557577		0.71501	0.089899		0.401777	0.0436417		0.45912	0.0803996		***	***	***
3-methylbenzaldehyde	0.893395	0.133815		1.10504	0.616483		0.47154	0.0389786		0.596403	0.0270672	1.3741	0.879711		6.68324	0.674551		0.316177	0.0725148		1.14099	0.311622		***	***	***
nonanal	0.45658	0.03104		0.423797	0.0565652		0.435337	0.0100591		0.968087	0.0334919	0.845387	0.287745		0.736847	0.669768		0.617443	0.0421487		0.815117	0.122154		ns	ns	ns
trans-2-decenal	0.338315	0.024555		0.18977	0.00874317		0.0351233	0.00543328		1.02663	0.0386168	0.08288	0.017015		0.584363	0.029495		0.117653	0.0220233		0.119513	0.0145265		***	***	***
2-phenyl-2-butenal	0.157375	0.127405		0.08622	0.0646415		0.116043	0.00310748		0.0433	0.00556504	0.161197	0.0491616		0.44285	0.0128147		0.0948567	0.0240748		0.127237	0.0872534		***	***	***
decanal	0.048985	0.000205		0.0797567	0.00403527		0.108637	0.00738702		0.145653	0.00570734	0.221433	0.0540995		0.490423	0.043273		0.13895	0.0442857		0.16782	0.0378131		***	***	***
2-undecenal	1.38186	1.35943		0	0		0.01714	0.00563		0.0921567	0.00685351	0.0193433	0.00656793		0.143033	0.0174826		0	0		0	0		ns	ns	ns
dodecanal	0.09839	0.00618		0.0434933	0.0456661		0.04522	0.0110557		0.0607367	0.0469209	0.0378533	0.0169248		0.0769833	0.00721776		0.127123	0.0785039		0.0994933	0.0964715		ns	ns	ns
Ketones
2-heptanone	0.04918	0.00303		0.0353733	0.0178444		0.06038	0.00667298		0.0670367	0.0025918	0.0656333	0.0243147		0.2326	0.0270655		0.038835	0.00156271		0.0992867	0.0344912		***	***	***
1-octen-3-one	0.09666	0.01132		0.176357	0.0283393		0.0464367	0.00199625		0.59142	0.0252443	0.11367	0.0321789		1.03225	0.270227		0.464057	0.0370927		0.51823	0.0607834		***	***	***
2-undecanone	0.455605	0.046385		0.0562533	0.00495945		0.19389	0.0837088		0.12032	0.0166853	1.20296	1.71571		0.07289	0.00829653		0	0		0.121137	0.0161999		ns	ns	ns
2-hexyl-5-methyl-3(2H)-furanone	5.59493	0.526365		0.0348967	0.0221732		1.21705	0.893749		0.226927	0.108022	0	0		0	0		0	0		0	0		***	***	***
6,10-dimethyl-5,9-undecadien-2-one	0.107325	0.001075		0.402753	0.0611962		0.15515	0.00118882		0.342753	0.0186472	3.62794	0.467437		0.163883	0.0298989		3.63725	0.697776		5.09978	1.01998		***	***	***
2-tridecanone	0.085535	0.005465		0.320713	0.0386335		0.377193	0.302233		0.0866167	0.0341365	1.73119	2.32301		1.74902	2.33462		0.254547	0.202149		0.354497	0.11634		ns	ns	ns
trans-.beta.-ionone	0.318965	0.018195		0.176037	0.0727727		0.383693	0.010409		0.0328467	0.0106734	0.641747	0.0996147		0.726663	0.0541986		0.859183	0.0990676		0.43247	0.0398311		***	***	*
Volatile hydrocarbons
3-ethylpentane	0.06671	0.02393		0	0		0.02395	0.0162235		0	0	0.0146533	0.0144259		0.06151	0.00352847		0	0		0	0		***	ns	***
3,3-dimethylhexane	0.11643	0.04731		0.01677	0.0153718		0.0310233	0.00398098		0	0	0.0220233	0.0271908		0.0707567	0.0287564		0.05987	0.0223642		0.102403	0.0283194		ns	*	***
2,4-dimethylheptane	0.02711	0.0096		2.07337	0.182561		0.381027	0.31246		0.80732	0.0286511	0.61697	1.04473		0	0		0.35391	0.108882		0.27261	0.0755425		*	**	***
2,4-dimethyl-1-heptene	0.520235	0.109285		0.1038	0.0142802		0.172457	0.0258462		0.261167	0.0372104	0.257973	0.120128		0.71511	0.262401		0.215587	0.168454		0.2576	0.188749		ns	ns	***
2,2,4-trimethylheptane	0.07421	0.01286		0	0		0.02034	0.00428		0.0298667	0.00433943	0.0626633	0.0337334		0.113947	0.0378698		0	0		0	0		***	ns	***
4-methylnonane	0.0552	0.00129		0.02987	0.0102916		0.03445	0.00992519		0.0499767	0.00150134	0.0961867	0.0365225		0.16688	0.0419216		0.04757	0.00691505		0.0732333	0.0186605		**	***	***
dodecane	0.158615	0.021195		0.171517	0.00941676		0.15723	0.00777645		0.177523	0.0225037	0.220527	0.0327294		0.535	0.0358099		0.196887	0.0534836		0.30709	0.0764091		***	***	***
tetradecane	0.11888	0.0185		0.123937	0.024207		0.113443	0.00432435		0.127647	0.0157177	0.193147	0.0234277		0.777263	0.0464277		0.234087	0.0353981		0.255757	0.0416374		***	***	***
2,6,10-trimethyltridecane	0.033515	0.004355		0.108603	0.0202344		0.0605567	0.00257638		0.0316633	0.00606318	0.0809767	0.0198226		0.31428	0.0220713		0	0		0.047945	0.006925		***	***	***
pentadecane	0.13054	0.04371		0.120323	0.0105417		0.11615	0.0207469		0.147703	0.0265899	0.10126	0.031222		0.395233	0.101395		0.160203	0.0582543		0.273053	0.0339293		***	***	***
hexadecane	0.091875	0.012855		0.0843667	0.0111376		0.0842433	0.0109451		0.0906467	0.0122958	0.0554667	0.00859954		0.120267	0.0174652		0.116663	0.040114		0.103943	0.0260667		ns	ns	*
heptadecane	0.077185	0.032525		0.05405	0.00362993		0.06436	0.00874002		0.0790567	0.0161045	0.0454533	0.00794932		0.12378	0.0322356		0.0878467	0.0336741		0.117845	0.017375		ns	*	**
ethyl pentadecanoate	0	0		0.0225	0.00448461		0.0517367	0.00531644		0.0353433	0.00238137	0.168323	0.0174096		0.287107	0.0168421		0.0796433	0.00935165		0	0		***	***	***
ethyl hexadecanoate	0.044345	0.004765		0.0291233	0.0039888		0.0490967	0.00109564		0	0	0.0239833	0.00627823		0.04285	0.00438406		0	0		0	0		ns	ns	ns
methyl heptadecanoate	2.2894	0.55191		0.0894767	0.0235503		0.124887	0.00402078		0.0497633	0.00189231	0.0352567	0.00599503		0.08543	0.0203512		0.0688133	0.0119164		0.05869	0.00632		***	***	***
Carboxylic acids
nonanoic acid	0	0		0.04723	0.0175007		0.04536	0.0211997		0.148917	0.0282813	0.0742333	0.00829593		0.208543	0.0476445		0.23278	0.087237		0.220153	0.0525068		***	***	ns
heptadecanoic acid	0.027585	0.002705		0.0337467	0.00544868		0.10254	0.0017512		0.0225767	0.00203952	0.0282833	0.00546564		0.0528767	0.0121127		0	0		0	0		***	***	***
Esters
amyl propionate	0.197345	0.024895		0.01767	0.0047124		0.0628467	0.047673		0.20183	0.0132822	0.297947	0.0770636		1.73758	0.0314335		0.649267	0.072591		0.539273	0.085842		***	***	***
methyl benzoate	0.86132	0.13618		0.222677	0.0550798		0.601407	0.0499808		0.733393	0.0199929	0.713037	0.338703		0.07096	0.00996385		0.171713	0.0295337		0.727093	0.172484		***	**	ns
ethyl heptanoate	7.49718	0.8126		0.966763	0.147807		6.64433	0.666843		6.39412	0.584702	1.61143	0.541755		11.4727	0.777422		8.2558	2.81437		16.4206	2.4085		***	***	***
ethyl octanoate	0	0		0.03382	0.00391399		0.0530467	0.000698737		0.208743	0.00569225	0.13672	0.0266937		0.429407	0.045317		0.0454533	0.0278269		0.11494	0.0262008		***	***	***
ethyl nonanoate	0.287185	0.037215		0.352603	0.0821466		0.543163	0.08061		1.11312	0.0780349	1.12933	0.104822		1.62978	0.316018		3.035	1.06477		2.21172	0.694017		**	***	*
ethyl heptadecanoate	0.431355	0.008635		0.490877	0.0975311		1.37901	0.0431017		0.380817	0.0169358	0.46043	0.0537912		0.843497	0.0850582		0.4309	0.0330265		0.294245	0.082545		***	***	***
methyl-eicosenoate	0.073715	0.010035		0.0844467	0.00953505		0.42993	0.0149396		0.0819067	0.00615173	0.0473267	0.00691079		0	0		0.03086	0.00169		0	0		***	***	***
n-propyl octadecadienoate	0.071385	0.008015		0.0802633	0.00696183		0.430127	0.017215		0.0811667	0.0049804	0.0449867	0.0074162		0	0		0.0406733	0.000191398		0	0		***	***	***
1The small letters indicate homogenous groups in Fisher’s LSD test; ns – not significant; * - p-value ≤ 0.05; ** - p-value ≤ 0.01; *** - p-value ≤ 0.001. PO= plant organ; GE= genotype; WO= Egyptian walking onion; ON= shallot; OS= Stoccarda; OR= Rossa Carmen; Values are in mg/L
